# Supplementary material for: Diverging Elevational Patterns of Tree vs. Epiphyte Species Density, Beta Diversity, and Biomass in a Tropical Dry Forest
Source: Plants (Basel). 2024 Sep 11;13(18):2555. doi: 10.3390/plants13182555 (PMC11434910; doi:10.3390/plants13182555)
Supplement: Supplementary file 1 [file plants-13-02555-s001.zip]

Archive with 1 entries (1 files):
- plants-3122677-supplementary.pdf
